# Supplementary material for: The protein kinases KIPK and KIPK-LIKE1 suppress overbending during negative hypocotyl gravitropic growth in Arabidopsis
Source: Plant Cell. 2025 Apr 22;37(4):koaf056. doi: 10.1093/plcell/koaf056 (PMC12013712; doi:10.1093/plcell/koaf056)
Supplement: koaf056_Supplementary_Data [file koaf056_supplementary_data.zip]

Archive with 5 entries (5 files):
- Supplementary Figures.docx
- Supplementary Figures.pdf
- Supplementary Table S1.xlsx
- Supplementary Table S2.xlsx
- Supplementdary Table S3.xlsx
