# Supplementary material for: The protein kinases KIPK and KIPK-LIKE1 suppress overbending during negative hypocotyl gravitropic growth in Arabidopsis
Source: Plant Cell. 2025 Apr 22;37(4):koaf056. doi: 10.1093/plcell/koaf056 (PMC12013712; doi:10.1093/plcell/koaf056)
Supplement: koaf056_Supplementary_Data [file koaf056_supplementary_data.zip › Supplementary Table S1.xlsx]

## Sheet: Sheet1
Supplementary Table S1: Primers used in this study.
Genotyping	kipk-1-LP	CGCCGAGCTGATTGGTACAAAC
	kipk-1-RP	GAGGCTTTGAGGTCAGCTTCTTC
	kipkl1-1/-2-LP	ATAGCGGTGAAGCTGTCATT
	kipkl1-1-RP	CCCGACATGATGGTTCAATAC
	kipkl1-2-RP	TTCCCACAAACGAATTTGATC
	kipkl2-1-LP	ATCTCGCATCTGTTGGTTCTG
	kipkl2-1-RP	CGTGGAGATTGGTTCTTTCAG
	kipkl2-2-LP	TGAATTTGACATGATCTCTGTGG
	kipkl2-2-RP	GACGAAGCTGCTGCGATATAC
RT-PCR	RT-ACTIN2-FP	TGAGACCTTTAACTCTCCCGCTA
	RT-ACTIN2-RP	TGATTTCTTTGCTCATACGGTCA
	RT-KIPK-FP	CGCCGAGCTGATTGGTACAAAC
	RT-KIPK-RP	TTAAAACAACTCGAACTCAAGATG
	RT-KIPKL1-FP	ATAGCGGTGAAGCTGTCATT
	RT-KIPKL1-RP	CTAAAACAACTCGAACTCAAGATG
	RT-KIPKL2-FP	CGTGGAGATTGGTTCTTTCAG
	RT-KIPKL2-RP	CTAGAATAACTCAAACTCAAGATGT
Gateway cloning	KIPK-FL-attB1	GGGGACAAGTTTGTACAAAAAAGCAGGCTTCATGGGGTCGTTTGCAGGCGCT
	KIPK-FL-attB2	GGGGACCACTTTGTACAAGAAAGCTGGGTTTTAAAACAACTCGAACTCAAGATG
	KIPKL1-FL-attB1	GGGGACAAGTTTGTACAAAAAAGCAGGCTTCATGGAATCCTTTGCAGGTTCTTG
	KIPKL1-FL-attB2	GGGGACCACTTTGTACAAGAAAGCTGGGTTCTAAAACAACTCGAACTCAAGATG
	KIPKL2-FL-attB1	GGGGACAAGTTTGTACAAAAAAGCAGGCTTCATGGGTTCATTTGCCGGAAAG
	KIPKL2-FL-attB2	GGGGACCACTTTGTACAAGAAAGCTGGGTTCTAGAATAACTCAAACTCAAGATGT
	proKIPK-attB1	GGGGACAAGTTTGTACAAAAAAGCAGGCTTCtcacatctatttttatcttctcacc
	proKIPK-attB2	GGGGACCACTTTGTACAAGAAAGCTGGGTTcgcaacagagtggatacagaatc
	proKIPKL1-attB1	GGGGACAAGTTTGTACAAAAAAGCAGGCTTCagGATGTTCCTTGTGTGGAGC
	proKIPKL1-attB2	GGGGACCACTTTGTACAAGAAAGCTGGGTTcttaatgacttactttacaacagtg
	proKIPKL2-attB1	GGGGACAAGTTTGTACAAAAAAGCAGGCTTCctgtattaaagacctaaactattaatgat
	proKIPKL2-attB2	GGGGACCACTTTGTACAAGAAAGCTGGGTTaacattaaagctcagtcacacag
	proKIPK-FP-KpnI	CATGGTACCtcacatctatttttatcttctcacc
	proKIPK-FP-EcoRI	CGGAATTCacctactaccatgtgttcgca
	proKIPK-RP-XhoI	CCGCTCGAGcgcaacagagtggatacagaatc
	proKIPKL1-FP-EcoRI	CGGAATTCtgtgcaatgaattaatgatcttgt
	proKIPKL1-RP-SalI	ACGCGTCGACcttaatgacttactttacaacagtg
	proSCR-FP-EcoRI	aggaattcctgtaactctgtagcgctttgc
	proSCR-RP-XhoI	tccctcgagggagattgaagggttgttggtc
Greengate cloning	GG-proSCR-FP	aacaGGTCTCaacctctgtaactctgtagcgctttgc
	GG-proSCR-RP	aacaGGTCTCttgttggagattgaagggttgttggtc
	GG-KIPK-FL-FP	aacaGGTCTCaGGCTcaATGGGGTCGTTTGCAGGCGCT
	GG-KIPK-FL-RP	aacaGGTCTCtCTGATTAAAACAACTCGAACTCAAGATG
	GG-KIPKL1-FL-FP	aacaGGTCTCaGGCTcaATGGAATCCTTTGCAGGTTCTTG
	GG-KIPKL1-FL-RP	aacaGGTCTCtCTGACTAAAACAACTCGAACTCAAGATG
	GG-KIPKL2-FL-FP	aacaGGTCTCaGGCTcaATGGGTTCATTTGCCGGAAAG
	GG-KIPKL2-FL-RP	aacaGGTCTCtCTGATTAGAATAACTCAAACTCAAGATGT
Site mutagenesis	KIPK K567E-FP	AACTGTTTGTTTGCCATAGAGGTTATGGACAACGAGT
	KIPK K567E-RP	ACTCGTTGTCCATAACCTCTATGGCAAACAAACAGTT
	SNS->SMS_FP	CCAACCGAAGCAAGATCCATGTCCTTTGTGGGAACACAC
	SNS->SMS_RP	GTGTGTTCCCACAAAGGACATGGATCTTGCTTCGGTTGG
	KIPK-12RKA-FP	CTCCCGCACAACCGGCAGCGGCAATTTTGCTTGCGGCGGCGTTAGCAATCGGGGT
	KIPK-12RKA-RP	CTGCCGGTTGTGCGGGAGCTGGAATCATTGCTGTTACCGCCGCTACTGTTTTGCC
