# Supplementary material for: The protein kinases KIPK and KIPK-LIKE1 suppress overbending during negative hypocotyl gravitropic growth in Arabidopsis
Source: Plant Cell. 2025 Apr 22;37(4):koaf056. doi: 10.1093/plcell/koaf056 (PMC12013712; doi:10.1093/plcell/koaf056)
Supplement: koaf056_Supplementary_Data [file koaf056_supplementary_data.zip › Supplementary Table S2.xlsx]

## Sheet: Sheet1
Supplementary Table S2: Raw data from auxin transport measurements
								Data for Figure 4A are extrated from specified samples of experiment 1 - 8.
Count Time	SIS	tSIE	CPMA	DPM1	Bq:1
Experiment 1
5	21.02	605.9	536	1025	17.078	Col-0
5	28.01	604.94	374	711	11.857	Col-0		Data for Figure 4D are extrated from specified samples of experiment 3 and 4.
5	19.82	604.67	729	1301	21.689	Col-0
5	81.36	604.88	112	209	3.48	kipk01
5	151.91	602.97	87	156	2.597	kipk01		Data for Figure 5C are extrated from specified samples of experiment 4, 5, 6 and 7.
5	214.84	607.09	54	90	1.497	kipk01
5	33.59	608.43	506	961	16.014	kipk01
5	41.56	608	398	751	12.514	d6pk012
5	549.13	609.39	24	34	0.573	d6pk012
5	44.76	606.85	386	737	12.289	d6pk012
5	37.9	607.57	325	610	10.17	d6pk012
Experiment 2
5	67.6	603.43	199	376	6.263	Col-0
5	100.4	604.06	110	205	3.416	Col-0
5	47.36	605.72	223	418	6.964	Col-0
5	71.49	600.18	166	311	5.19	Col-0
5	164.29	600.59	63	112	1.873	kipk01
5	92.3	605.15	95	171	2.849	kipk01
5	137.25	603.69	80	140	2.326	kipk01
5	131.68	601.3	74	129	2.153	kipk01
5	252.93	598.66	33	51	0.853	d6pk012
5	452.63	596.56	36	55	0.92	d6pk012
5	154.73	597.95	53	89	1.48	d6pk012
Experiment 3
5	78.13	601.58	141	269	4.482	Col-0
5	91.15	603.08	116	216	3.607	Col-0
5	106.33	603.35	96	182	3.026	Col-0
5	123.34	605.25	90	169	2.818	Col-0
5	127.08	607.37	90	169	2.815	kipk01
5	115.25	603.59	91	172	2.872	kipk01
5	208.64	605.13	56	100	1.667	kipk01
5	160.61	605.29	64	113	1.883	kipk01
5	315.97	602.27	28	42	0.705	d6pk012
5	367.7	603.95	27	41	0.688	d6pk012
5	262.01	604.42	24	36	0.604	d6pk012
5	252.16	605.46	32	43	0.709	d6pk012
5	85.57	602.48	126	240	3.994	pgp19
5	160.63	602.16	84	156	2.594	pgp19
5	55.04	601.42	216	420	6.995	pgp19
5	66.32	602.62	149	281	4.684	pgp19
5	166.76	601.36	65	117	1.952	pin347
5	113.81	601.41	91	171	2.855	pin347
5	157.64	602.24	63	115	1.913	pin347
5	144.32	604.34	54	96	1.604	pin347
Experiment 4
5	47.3	587.63	182	346	5.768	Col-0
5	77.69	587.15	131	247	4.112	Col-0
5	82.13	585	160	311	5.186	Col-0
5	136.24	589.21	91	171	2.842	Col-0
5	152.9	590.12	99	184	3.063	kipk01
5	170.88	589.23	50	84	1.394	kipk01
5	82.17	589	85	157	2.609	kipk01
5	169.67	590.46	88	157	2.62	kipk01
5	151.65	582.35	97	178	2.973	d6pk012
5	216.36	582.32	61	111	1.857	d6pk012
5	131.48	585	70	123	2.054	d6pk012
5	161.19	580.86	80	139	2.319	d6pk012
5	240.56	584.72	68	125	2.082	pin347
5	274.28	586.57	49	79	1.315	pin347
5	138.12	587.38	86	160	2.658	pin347
5	150.32	592.17	107	199	3.321	pin347
5	51.53	585.44	250	488	8.14	pgp19
5	83.74	589.52	164	316	5.273	pgp19
5	84.07	592.72	130	247	4.118	pgp19
5	52.98	588.62	232	449	7.487	pgp19
5	105.09	595.33	122	227	3.782	pSCR::eGFP:KIPK #8.6
5	78.76	587.45	178	343	5.709	pSCR::eGFP:KIPK #8.6
5	90.65	591.21	159	306	5.107	pSCR::eGFP:KIPK #8.6
5	66.5	592.72	121	227	3.791	pSCR::eGFP:KIPK #8.6
5	118.59	591.17	121	227	3.783	pSCR::mCitrine:KIPK #4.1
5	98.89	589.62	149	281	4.686	pSCR::mCitrine:KIPK #4.1
5	74.28	591.38	126	232	3.86	pSCR::mCitrine:KIPK #4.1
5	71.62	588.85	173	326	5.426	pSCR::mCitrine:KIPK #4.1
Experiment 5
5	42.81	594.26	296	587	9.781	Col-0
5	82.07	587.96	209	404	6.731	Col-0
5	80.56	588.31	165	322	5.369	Col-0
5	82.7	587.02	181	352	5.866	Col-0
5	44.04	592	321	638	10.641	Col-0
5	45.81	588.05	224	434	7.227	kipk01
5	134.81	595.73	105	203	3.39	kipk01
5	99.73	591.91	105	200	3.329	kipk01
5	40.48	592.55	232	464	7.737	kipk01
5	116.27	594.06	66	123	2.049	kipk01 (3 seedlings)
5	147.01	588.47	65	118	1.96	d6pk012
5	161.14	587.45	75	136	2.262	d6pk012
5	151.22	586.41	72	135	2.255	d6pk012
5	168.51	584.07	63	118	1.966	d6pk012
5	108.06	583.5	100	192	3.205	d6pk012 (4 seedlings)
5	270.21	590.61	51	90	1.499	pin347 (4 seedlings)
5	166.49	585.76	52	90	1.496	pin347
5	182.43	590.2	59	106	1.759	pin347
5	98	591.93	78	145	2.414	pin347
5	112.05	585.18	146	275	4.591	pin347
5	46.63	588.89	338	662	11.038	pgp19
5	38.44	589.52	314	631	10.515	pgp19
5	75.18	587.91	136	257	4.288	pgp19
5	130.1	589.04	106	204	3.392	pgp19
5	27.52	588.65	640	1285	21.416	pgp19
5	47.06	591.76	237	467	7.786	pSCR::eGFP:KIPK #8.6
5	40.76	589.78	266	532	8.859	pSCR::eGFP:KIPK #8.6
5	44.2	588.73	382	759	12.648	pSCR::eGFP:KIPK #8.6
5	29.08	591	594	1186	19.77	pSCR::eGFP:KIPK #8.6
5	77.31	592.75	192	374	6.23	pSCR::mCitrine:KIPK #4.1
5	69.96	586.13	179	349	5.813	pSCR::mCitrine:KIPK #4.1
5	98.2	591.84	133	260	4.325	pSCR::mCitrine:KIPK #4.1
5	88.53	589.6	103	202	3.36	pSCR::mCitrine:KIPK #4.1
5	74.26	593.5	141	281	4.689	pSCR::mCitrine::KIPK (4 seedlings)
Experiment 6
5	43.83	590.2	304	568	9.469	Col-0
5	64.25	589.58	182	341	5.688	Col-0
5	50.83	590.68	204	379	6.319	Col-0
5	92.14	593.2	145	264	4.394	Col-0
5	54.28	593.89	362	687	11.45	Col-0
5	61.45	594.21	216	397	6.615	Col-0
5	119.86	596.15	93	163	2.72	kipk01
5	138.58	591.59	121	215	3.588	kipk01
5	106.75	592.9	104	188	3.138	kipk01
5	51.6	592.39	209	377	6.284	kipk01
5	69.32	593.99	170	311	5.182	kipk01
5	144.93	593.72	92	158	2.633	kipk01
5	98.18	593.29	131	236	3.934	kipk012
5	188.53	595.04	62	109	1.822	kipk012
5	61.4	594.16	127	228	3.801	kipk012
5	187.25	593.38	72	123	2.056	kipk012
5	75.28	597.19	129	230	3.833	kipk012
5	117.89	593.42	95	168	2.802	pSCR::eGFP:KIPK #8.6
5	62.68	593.48	220	402	6.705	pSCR::eGFP:KIPK #8.6
5	48.67	592.81	191	351	5.846	pSCR::eGFP:KIPK #8.6
5	75.73	589.71	130	237	3.948	pSCR::eGFP:KIPK #8.6
5	39.39	590.71	249	466	7.767	pSCR::eGFP:KIPK #8.6
5	88.59	591.69	117	213	3.548	pSCR::eGFP:KIPK #8.6
5	39.25	593.45	305	577	9.623	pSCR::mCitrine:KIPK #4.1
5	111.54	594.5	112	204	3.404	pSCR::mCitrine:KIPK #4.1
5	67.33	593.24	235	431	7.19	pSCR::mCitrine:KIPK #4.1
5	79.46	592.62	159	287	4.789	pSCR::mCitrine:KIPK #4.1
5	66.95	593.1	136	248	4.133	pSCR::mCitrine:KIPK #4.1
5	30.31	594.79	417	772	12.872	pSCR::mCitrine:KIPK #4.1
Experiment 7
5	153.98	587.5	85	158	2.639	Col-0
5	158.57	587.03	74	132	2.207	Col-0
5	111.2	583.23	82	161	2.689	Col-0
5	231.47	584.71	59	108	1.802	Col-0
5	90.26	586.51	108	206	3.435	Col-0
5	110.95	581.6	73	132	2.204	Col-0
5	95.54	584.23	90	162	2.695	Col-0
5	200.95	589.41	74	137	2.286	Col-0
5	165.18	585.22	61	112	1.87	kipk01
5	64.98	587.08	230	454	7.571	kipk01
5	164.98	582.71	68	123	2.048	kipk01
5	150.57	588.63	57	104	1.739	kipk01
5	186.34	585.5	51	85	1.417	kipk01
5	171.19	584.64	65	115	1.92	kipk01
5	156.72	583.72	59	106	1.77	kipk01
5	247.48	586.01	52	95	1.59	kipk01
5	152.13	583.99	73	128	2.135	kipk012
5	267.26	584.89	50	84	1.403	kipk012
5	225.05	598.23	51	87	1.452	kipk012
5	119.52	588.46	67	124	2.074	kipk012
5	193.11	586.83	50	90	1.497	kipk012
5	175.99	584.91	50	88	1.47	kipk012
5	45.81	582.32	256	512	8.532	kipk012
5	177.5	587.95	34	59	0.992	kipk012
5	60.78	596.71	246	490	8.173	pSCR::eGFP:KIPK #8.6
5	65.12	592	205	412	6.866	pSCR::eGFP:KIPK #8.6
5	211.5	594.52	68	126	2.107	pSCR::eGFP:KIPK #8.6
5	68.95	600.51	182	355	5.924	pSCR::eGFP:KIPK #8.6
5	156.98	596.97	82	155	2.58	pSCR::eGFP:KIPK #8.6
5	126.15	593.24	68	126	2.107	pSCR::eGFP:KIPK #8.6
5	252.41	585.56	53	93	1.557	pSCR::eGFP:KIPK #8.6
5	135.56	582.62	116	215	3.58	pSCR::mCitrine:KIPK #4.1
5	121.13	581.43	104	196	3.266	pSCR::mCitrine:KIPK #4.1
5	147.74	586.12	86	159	2.658	pSCR::mCitrine:KIPK #4.1
5	63.05	584.48	149	288	4.793	pSCR::mCitrine:KIPK #4.1
5	46.03	582.81	191	364	6.071	pSCR::mCitrine:KIPK #4.1
5	80.6	586.13	126	240	3.992	pSCR::mCitrine:KIPK #4.1
5	80.2	580.84	123	224	3.732	pSCR::mCitrine:KIPK #4.1
5	45.3	585.99	221	427	7.116	pSCR::mCitrine:KIPK #4.1
Experiment 8
5	129.15	528.61	83	142	2.369	Col-0
5	90.63	530.2	108	184	3.06	Col-0
5	137.34	530.16	93	161	2.677	Col-0
5	76.93	531.93	119	203	3.381	Col-0
5	104.82	531.95	95	163	2.724	Col-0
5	97.01	530.15	109	189	3.15	Col-0
5	61.39	534.6	163	288	4.801	Col-0
5	126.35	532.66	59	101	1.676	Col-0
5	248.74	527.57	48	76	1.267	kipk01
5	120.96	528.96	54	88	1.475	kipk01
5	176.58	529.2	64	107	1.786	kipk01
5	92.18	526.23	72	120	2.001	kipk01
5	298.56	526.85	54	92	1.538	kipk01
5	159.47	535.53	42	65	1.087	kipk01
5	166.87	534.63	51	81	1.351	kipk01
5	198.03	529.56	45	71	1.177	kipk01
