# Supplementary material for: The protein kinases KIPK and KIPK-LIKE1 suppress overbending during negative hypocotyl gravitropic growth in Arabidopsis
Source: Plant Cell. 2025 Apr 22;37(4):koaf056. doi: 10.1093/plcell/koaf056 (PMC12013712; doi:10.1093/plcell/koaf056)
Supplement: koaf056_Supplementary_Data [file koaf056_supplementary_data.zip › Supplementdary Table S3.xlsx]

## Sheet: Figure 2
Supplementary Table S3: Results from statistical analyses.
Figure 2B		-	+ KIPK	+KIPKL1	+KIPKL2	+D6PK	+PID
	Column B	15	15/Unpaired t test with Welch's correction	15	15	15	15
	vs.	vs.	vs.	vs.	vs.	vs.	vs.
	Column A	0	0	0	0	0	0
	Unpaired t test
	P value	>0.9999	0.0154	0.002	0.1561	<0.0001	<0.0001
	P value summary	ns	*	**	ns	****	****
	Significantly different (P < 0.05)?	No	Yes	Yes	No	Yes	Yes
	One- or two-tailed P value?	Two-tailed	Two-tailed	Two-tailed	Two-tailed	Two-tailed	Two-tailed
	t, df	t=3.090e-006, df=18	t=2.798, df=12.72	t=3.600, df=18	t=1.484, df=17	t=10.68, df=16	t=12.73, df=18
	How big is the difference?
	Mean of column A	1	1	1	1	1	1
	Mean of column B	1	0.8439	0.8622	0.9372	0.4513	0.3448
	Difference between means (B - A) ± SEM	2.000e-007 ± 0.06472	-0.1561 ± 0.05580	-0.1378 ± 0.03827	-0.06282 ± 0.04234	-0.5487 ± 0.05139	-0.6552 ± 0.05146
	95% confidence interval	-0.1360 to 0.1360	-0.2770 to -0.03532	-0.2182 to -0.05739	-0.1521 to 0.02650	-0.6577 to -0.4398	-0.7633 to -0.5471
	R squared (eta squared)	5.306e-13	0.3811	0.4187	0.1147	0.8769	0.9001
	F test to compare variances
	F, DFn, Dfd	1.294, 9, 9	4.628, 9, 9	1.926, 9, 9	2.748, 8, 9	3.637, 8, 8	2.129, 9, 9
	P value	0.7073	0.0323	0.3429	0.1535	0.0863	0.2756
	P value summary	ns	*	ns	ns	ns	ns
	Significantly different (P < 0.05)?	No	Yes	No	No	No	No
	Data analyzed
	Sample size, column A	10	10	10	10	9	10
	Sample size, column B	10	10	10	9	9	10

## Sheet: Figure 3
Supplementary Table S3: Results from statistical analyses.
Figure 3B
	Number of families	1									Table Analyzed	hypocotyl negative gravitropism
	Number of comparisons per family	66
	Alpha	0.05									Brown-Forsythe ANOVA test
											F* (DFn, DFd)	16.64 (11.00, 779.1)
	Dunnett's T3 multiple comparisons test	Mean Diff.	95.00% CI of diff.	Below threshold?	Summary	Adjusted P Value					P value	<0.0001
	Col-0 vs. kipk	-4.272	-10.85 to 2.306	No	ns	0.819	A-B				P value summary	****
	Col-0 vs. kipkl1	-0.737		No	ns	>0.9999	A-C				Significant diff. among means (P < 0.05)?	Yes
	Col-0 vs. kipkl2	2.892	-4.594 to 10.38	No	ns	>0.9999	A-D
	Col-0 vs. kipk01	-13.44	-24.39 to -2.492	Yes	**	0.0031	A-E				Welch's ANOVA test
	Col-0 vs. kipk01-2	-11.83	-19.72 to -3.938	Yes	****	<0.0001	A-F				W (DFn, DFd)	13.40 (11.00, 417.1)
	Col-0 vs. kipk02	-3.063	-9.691 to 3.565	No	ns	0.9993	A-G				P value	<0.0001
	Col-0 vs. kipk12	1.724	-4.788 to 8.236	No	ns	>0.9999	A-H				P value summary	****
	Col-0 vs. kipk012	-11.68	-21.18 to -2.170	Yes	**	0.003	A-I				Significant diff. among means (P < 0.05)?	Yes
	Col-0 vs. KIPK #11.2	5.06	-1.446 to 11.57	No	ns	0.4179	A-J
	Col-0 vs. KIPKL1 #8.6	2.593	-3.833 to 9.018	No	ns	>0.9999	A-K				Data summary
	Col-0 vs. KIPKL2 #4.2	-18.96	-28.57 to -9.345	Yes	****	<0.0001	A-L				Number of treatments (columns)	12
	kipk vs. kipkl1	3.535	-3.646 to 10.72	No	ns	0.9972	B-C				Number of values (total)	1075
	kipk vs. kipkl2	7.164	-1.051 to 15.38	No	ns	0.1905	B-D
	kipk vs. kipk01	-9.166	-20.60 to 2.273	No	ns	0.3435	B-E
	kipk vs. kipk01-2	-7.558	-16.14 to 1.026	No	ns	0.1754	B-F
	kipk vs. kipk02	1.209		No	ns	>0.9999	B-G
	kipk vs. kipk12	5.996	-1.354 to 13.35	No	ns	0.3132	B-H
	kipk vs. kipk012	-7.404	-17.48 to 2.671	No	ns	0.5474	B-I
	kipk vs. KIPK #11.2	9.333	1.987 to 16.68	Yes	**	0.0016	B-J
	kipk vs. KIPKL1 #8.6	6.865	-0.4088 to 14.14	No	ns	0.0928	B-K
	kipk vs. KIPKL2 #4.2	-14.69	-24.87 to -4.508	Yes	***	0.0001	B-L
	kipkl1 vs. kipkl2	3.629	-4.385 to 11.64	No	ns	0.9996	C-D
	kipkl1 vs. kipk01	-12.7	-24.00 to -1.400	Yes	*	0.0115	C-E
	kipkl1 vs. kipk01-2	-11.09	-19.49 to -2.701	Yes	***	0.0008	C-F
	kipkl1 vs. kipk02	-2.326	-9.553 to 4.901	No	ns	>0.9999	C-G
	kipkl1 vs. kipk12	2.461	-4.660 to 9.582	No	ns	>0.9999	C-H
	kipkl1 vs. kipk012	-10.94	-20.86 to -1.024	Yes	*	0.0148	C-I
	kipkl1 vs. KIPK #11.2	5.797	-1.319 to 12.91	No	ns	0.3161	C-J
	kipkl1 vs. KIPKL1 #8.6	3.33	-3.712 to 10.37	No	ns	0.9988	C-K
	kipkl1 vs. KIPKL2 #4.2	-18.22	-28.24 to -8.202	Yes	****	<0.0001	C-L
	kipkl2 vs. kipk01	-16.33	-28.28 to -4.379	Yes	***	0.0004	D-E
	kipkl2 vs. kipk01-2	-14.72	-24.00 to -5.446	Yes	****	<0.0001	D-F
	kipkl2 vs. kipk02	-5.955	-14.21 to 2.299	No	ns	0.5999	D-G
	kipkl2 vs. kipk12	-1.168		No	ns	>0.9999	D-H
	kipkl2 vs. kipk012	-14.57	-25.23 to -3.908	Yes	***	0.0004	D-I
	kipkl2 vs. KIPK #11.2	2.168	-5.990 to 10.33	No	ns	>0.9999	D-J
	kipkl2 vs. KIPKL1 #8.6	-0.2993		No	ns	>0.9999	D-K
	kipkl2 vs. KIPKL2 #4.2	-21.85	-32.61 to -11.09	Yes	****	<0.0001	D-L
	kipk01 vs. kipk01-2	1.608		No	ns	>0.9999	E-F
	kipk01 vs. kipk02	10.38	-1.091 to 21.84	No	ns	0.1368	E-G
	kipk01 vs. kipk12	15.16	3.759 to 26.57	Yes	***	0.0007	E-H
	kipk01 vs. kipk012	1.762		No	ns	>0.9999	E-I
	kipk01 vs. KIPK #11.2	18.5	7.098 to 29.90	Yes	****	<0.0001	E-J
	kipk01 vs. KIPKL1 #8.6	16.03	4.676 to 27.39	Yes	***	0.0002	E-K
	kipk01 vs. KIPKL2 #4.2	-5.52	-18.84 to 7.803	No	ns	>0.9999	E-L
	kipk01-2 vs. kipk02	8.768	0.1475 to 17.39	Yes	*	0.0411	F-G
	kipk01-2 vs. kipk12	13.55	5.021 to 22.09	Yes	****	<0.0001	F-H
	kipk01-2 vs. kipk012	0.1538		No	ns	>0.9999	F-I
	kipk01-2 vs. KIPK #11.2	16.89	8.361 to 25.42	Yes	****	<0.0001	F-J
	kipk01-2 vs. KIPKL1 #8.6	14.42	5.955 to 22.89	Yes	****	<0.0001	F-K
	kipk01-2 vs. KIPKL2 #4.2	-7.128	-18.16 to 3.904	No	ns	0.8272	F-L
	kipk02 vs. kipk12	4.787	-2.607 to 12.18	No	ns	0.8261	G-H
	kipk02 vs. kipk012	-8.614	-18.72 to 1.492	No	ns	0.2256	G-I
	kipk02 vs. KIPK #11.2	8.123	0.7339 to 15.51	Yes	*	0.0152	G-J
	kipk02 vs. KIPKL1 #8.6	5.656	-1.663 to 12.97	No	ns	0.4333	G-K
	kipk02 vs. KIPKL2 #4.2	-15.9	-26.10 to -5.688	Yes	****	<0.0001	G-L
	kipk12 vs. kipk012	-13.4	-23.44 to -3.366	Yes	***	0.0007	H-I
	kipk12 vs. KIPK #11.2	3.336	-3.950 to 10.62	No	ns	0.9994	H-J
	kipk12 vs. KIPKL1 #8.6	0.8686		No	ns	>0.9999	H-K
	kipk12 vs. KIPKL2 #4.2	-20.68	-30.82 to -10.55	Yes	****	<0.0001	H-L
	kipk012 vs. KIPK #11.2	16.74	6.706 to 26.77	Yes	****	<0.0001	I-J
	kipk012 vs. KIPKL1 #8.6	14.27	4.290 to 24.25	Yes	***	0.0002	I-K
	kipk012 vs. KIPKL2 #4.2	-7.282	-19.48 to 4.915	No	ns	0.9283	I-L
	KIPK #11.2 vs. KIPKL1 #8.6	-2.468	-9.677 to 4.742	No	ns	>0.9999	J-K
	KIPK #11.2 vs. KIPKL2 #4.2	-24.02	-34.15 to -13.89	Yes	****	<0.0001	J-L
	KIPKL1 #8.6 vs. KIPKL2 #4.2	-21.55	-31.63 to -11.47	Yes	****	<0.0001	K-L
	Test details	Mean 1	Mean 2	Mean Diff.	SE of diff.	n1	n2	t	DF
	Col-0 vs. kipk	64.09	68.36	-4.272	1.924	93	92	2.221	170
	Col-0 vs. kipkl1	64.09	64.83	-0.737	1.849	93	93	0.3987	176.2
	Col-0 vs. kipkl2	64.09	61.2	2.892	2.185	93	92	1.323	153.2
	Col-0 vs. kipk01	64.09	77.53	-13.44	3.174	93	87	4.234	112.1
	Col-0 vs. kipk01-2	64.09	75.92	-11.83	2.3	93	88	5.143	141.1
	Col-0 vs. kipk02	64.09	67.15	-3.063	1.938	93	90	1.581	166.2
	Col-0 vs. kipk12	64.09	62.37	1.724	1.904	93	90	0.9053	168.5
	Col-0 vs. kipk012	64.09	75.77	-11.68	2.761	93	86	4.229	120.3
	Col-0 vs. KIPK #11.2	64.09	59.03	5.06	1.903	93	90	2.66	168.6
	Col-0 vs. KIPKL1 #8.6	64.09	61.5	2.593	1.877	93	83	1.381	160.3
	Col-0 vs. KIPKL2 #4.2	64.09	83.05	-18.96	2.795	93	91	6.783	126.1
	kipk vs. kipkl1	68.36	64.83	3.535	2.103	92	93	1.681	182.1
	kipk vs. kipkl2	68.36	61.2	7.164	2.404	92	92	2.98	175.9
	kipk vs. kipk01	68.36	77.53	-9.166	3.328	92	87	2.754	129.7
	kipk vs. kipk01-2	68.36	75.92	-7.558	2.509	92	88	3.012	165.5
	kipk vs. kipk02	68.36	67.15	1.209	2.182	92	90	0.5544	179.9
	kipk vs. kipk12	68.36	62.37	5.996	2.152	92	90	2.787	180
	kipk vs. kipk012	68.36	75.77	-7.404	2.937	92	86	2.521	142.1
	kipk vs. KIPK #11.2	68.36	59.03	9.333	2.151	92	90	4.34	180
	kipk vs. KIPKL1 #8.6	68.36	61.5	6.865	2.128	92	83	3.226	173
	kipk vs. KIPKL2 #4.2	68.36	83.05	-14.69	2.97	92	91	4.946	148
	kipkl1 vs. kipkl2	64.83	61.2	3.629	2.344	93	92	1.548	172
	kipkl1 vs. kipk01	64.83	77.53	-12.7	3.285	93	87	3.866	125.1
	kipkl1 vs. kipk01-2	64.83	75.92	-11.09	2.452	93	88	4.524	160.5
	kipkl1 vs. kipk02	64.83	67.15	-2.326	2.116	93	90	1.099	179.5
	kipkl1 vs. kipk12	64.83	62.37	2.461	2.085	93	90	1.18	180.2
	kipkl1 vs. kipk012	64.83	75.77	-10.94	2.888	93	86	3.788	136.6
	kipkl1 vs. KIPK #11.2	64.83	59.03	5.797	2.083	93	90	2.783	180.3
	kipkl1 vs. KIPKL1 #8.6	64.83	61.5	3.33	2.06	93	83	1.616	172.8
	kipkl1 vs. KIPKL2 #4.2	64.83	83.05	-18.22	2.921	93	91	6.238	142.5
	kipkl2 vs. kipk01	61.2	77.53	-16.33	3.486	92	87	4.685	145.6
	kipkl2 vs. kipk01-2	61.2	75.92	-14.72	2.715	92	88	5.423	176.5
	kipkl2 vs. kipk02	61.2	67.15	-5.955	2.415	92	90	2.465	175.3
	kipkl2 vs. kipk12	61.2	62.37	-1.168	2.388	92	90	0.489	173.7
	kipkl2 vs. kipk012	61.2	75.77	-14.57	3.115	92	86	4.678	158.9
	kipkl2 vs. KIPK #11.2	61.2	59.03	2.168	2.387	92	90	0.9084	173.6
	kipkl2 vs. KIPKL1 #8.6	61.2	61.5	-0.2993	2.367	92	83	0.1264	168.1
	kipkl2 vs. KIPKL2 #4.2	61.2	83.05	-21.85	3.145	92	91	6.948	164.9
	kipk01 vs. kipk01-2	77.53	75.92	1.608	3.559	87	88	0.4518	150.9
	kipk01 vs. kipk02	77.53	67.15	10.38	3.336	87	90	3.11	130.4
	kipk01 vs. kipk12	77.53	62.37	15.16	3.317	87	90	4.571	128.3
	kipk01 vs. kipk012	77.53	75.77	1.762	3.873	87	86	0.4549	166.9
	kipk01 vs. KIPK #11.2	77.53	59.03	18.5	3.316	87	90	5.579	128.2
	kipk01 vs. KIPKL1 #8.6	77.53	61.5	16.03	3.301	87	83	4.856	126
	kipk01 vs. KIPKL2 #4.2	77.53	83.05	-5.52	3.897	87	91	1.417	171
	kipk01-2 vs. kipk02	75.92	67.15	8.768	2.52	88	90	3.479	165.4
	kipk01-2 vs. kipk12	75.92	62.37	13.55	2.494	88	90	5.434	163.3
	kipk01-2 vs. kipk012	75.92	75.77	0.1538	3.196	88	86	0.0481	162.7
	kipk01-2 vs. KIPK #11.2	75.92	59.03	16.89	2.493	88	90	6.775	163.2
	kipk01-2 vs. KIPKL1 #8.6	75.92	61.5	14.42	2.474	88	83	5.831	158.3
	kipk01-2 vs. KIPKL2 #4.2	75.92	83.05	-7.128	3.226	88	91	2.21	168.4
	kipk02 vs. kipk12	67.15	62.37	4.787	2.164	90	90	2.212	177.9
	kipk02 vs. kipk012	67.15	75.77	-8.614	2.946	90	86	2.924	142.7
	kipk02 vs. KIPK #11.2	67.15	59.03	8.123	2.163	90	90	3.756	177.9
	kipk02 vs. KIPKL1 #8.6	67.15	61.5	5.656	2.141	90	83	2.642	171
	kipk02 vs. KIPKL2 #4.2	67.15	83.05	-15.9	2.979	90	91	5.337	148.6
	kipk12 vs. kipk012	62.37	75.77	-13.4	2.924	90	86	4.583	140.3
	kipk12 vs. KIPK #11.2	62.37	59.03	3.336	2.133	90	90	1.564	178
	kipk12 vs. KIPKL1 #8.6	62.37	61.5	0.8686	2.11	90	83	0.4116	170.9
	kipk12 vs. KIPKL2 #4.2	62.37	83.05	-20.68	2.957	90	91	6.995	146.2
	kipk012 vs. KIPK #11.2	75.77	59.03	16.74	2.923	86	90	5.726	140.1
	kipk012 vs. KIPKL1 #8.6	75.77	61.5	14.27	2.907	86	83	4.909	137.1
	kipk012 vs. KIPKL2 #4.2	75.77	83.05	-7.282	3.569	86	91	2.04	175
	KIPK #11.2 vs. KIPKL1 #8.6	59.03	61.5	-2.468	2.109	90	83	1.17	170.9
	KIPK #11.2 vs. KIPKL2 #4.2	59.03	83.05	-24.02	2.956	90	91	8.126	146.1
	KIPKL1 #8.6 vs. KIPKL2 #4.2	61.5	83.05	-21.55	2.939	83	91	7.332	143
Figure 3C	Number of families	1									Table Analyzed	hypocotyl negative gravitropism
	Number of comparisons per family	15
	Alpha	0.05									Brown-Forsythe ANOVA test
											F* (DFn, DFd)	9.297 (5.000, 219.4)
	Dunnett's T3 multiple comparisons test	Mean Diff.	95.00% CI of diff.	Below threshold?	Summary	Adjusted P Value					P value	<0.0001
	Col-0 down vs. Col-0 up	-3.639	-11.13 to 3.855	No	ns	0.8949	A-B				P value summary	****
	Col-0 down vs. kipk01 down	-8.645	-18.98 to 1.688	No	ns	0.1821	A-C				Significant diff. among means (P < 0.05)?	Yes
	Col-0 down vs. kipk01 up	-17.29	-26.60 to -7.986	Yes	****	<0.0001	A-D
	Col-0 down vs. kipk012 down	-8.328	-21.71 to 5.059	No	ns	0.6035	A-E				Welch's ANOVA test
	Col-0 down vs. kipk012 up	-19.81	-29.83 to -9.798	Yes	****	<0.0001	A-F				W (DFn, DFd)	11.85 (5.000, 134.3)
	Col-0 up vs. kipk01 down	-5.006	-14.37 to 4.355	No	ns	0.8039	B-C				P value	<0.0001
	Col-0 up vs. kipk01 up	-13.65	-21.83 to -5.481	Yes	****	<0.0001	B-D				P value summary	****
	Col-0 up vs. kipk012 down	-4.689	-17.38 to 8.001	No	ns	0.9853	B-E				Significant diff. among means (P < 0.05)?	Yes
	Col-0 up vs. kipk012 up	-16.18	-25.16 to -7.190	Yes	****	<0.0001	B-F
	kipk01 down vs. kipk01 up	-8.649	-19.47 to 2.177	No	ns	0.2386	C-D				Data summary
	kipk01 down vs. kipk012 down	0.3174		No	ns	>0.9999	C-E				Number of treatments (columns)	6
	kipk01 down vs. kipk012 up	-11.17	-22.59 to 0.2553	No	ns	0.0606	C-F				Number of values (total)	310
	kipk01 up vs. kipk012 down	8.966	-4.796 to 22.73	No	ns	0.5367	D-E
	kipk01 up vs. kipk012 up	-2.521	-13.05 to 8.009	No	ns	>0.9999	D-F
	kipk012 down vs. kipk012 up	-11.49	-25.71 to 2.731	No	ns	0.2217	E-F
	Test details	Mean 1	Mean 2	Mean Diff.	SE of diff.	n1	n2	t	DF
	Col-0 down vs. Col-0 up	74.7	78.34	-3.639	2.487	44	56	1.463	79.19
	Col-0 down vs. kipk01 down	74.7	83.35	-8.645	3.431	44	45	2.52	80.94
	Col-0 down vs. kipk01 up	74.7	91.99	-17.29	3.11	44	61	5.562	102.9
	Col-0 down vs. kipk012 down	74.7	83.03	-8.328	4.412	44	43	1.887	63.64
	Col-0 down vs. kipk012 up	74.7	94.52	-19.81	3.346	44	61	5.923	102.3
	Col-0 up vs. kipk01 down	78.34	83.35	-5.006	3.089	56	45	1.621	66.36
	Col-0 up vs. kipk01 up	78.34	91.99	-13.65	2.727	56	61	5.008	97.36
	Col-0 up vs. kipk012 down	78.34	83.03	-4.689	4.151	56	43	1.129	52.9
	Col-0 up vs. kipk012 up	78.34	94.52	-16.18	2.993	56	61	5.404	90.81
	kipk01 down vs. kipk01 up	83.35	91.99	-8.649	3.609	45	61	2.396	94.38
	kipk01 down vs. kipk012 down	83.35	83.03	0.3174	4.777	45	43	0.06643	76.11
	kipk01 down vs. kipk012 up	83.35	94.52	-11.17	3.814	45	61	2.928	100.2
	kipk01 up vs. kipk012 down	91.99	83.03	8.966	4.552	61	43	1.97	71.07
	kipk01 up vs. kipk012 up	91.99	94.52	-2.521	3.528	61	61	0.7147	118.2
	kipk012 down vs. kipk012 up	83.03	94.52	-11.49	4.716	43	61	2.436	77.83
Figure 3D	Number of families	1									Table Analyzed	phototropism
	Number of comparisons per family	15
	Alpha	0.05									Brown-Forsythe ANOVA test
											F* (DFn, DFd)	10.73 (5.000, 259.7)
	Dunnett's T3 multiple comparisons test	Mean Diff.	95.00% CI of diff.	Below threshold?	Summary	Adjusted P Value					P value	<0.0001
	Col-0 up vs. Col-0 down	7.712	2.900 to 12.52	Yes	****	<0.0001	A-B				P value summary	****
	Col-0 up vs. kipk01 up	0.9148	-3.876 to 5.705	No	ns	>0.9999	A-C				Significant diff. among means (P < 0.05)?	Yes
	Col-0 up vs. kipk01 down	7.389	3.303 to 11.48	Yes	****	<0.0001	A-D
	Col-0 up vs. kipk012 up	0.7944	-4.350 to 5.939	No	ns	>0.9999	A-E				Welch's ANOVA test
	Col-0 up vs. kipk012 down	7.307	3.141 to 11.47	Yes	****	<0.0001	A-F				W (DFn, DFd)	11.61 (5.000, 130.5)
	Col-0 down vs. kipk01 up	-6.797	-12.25 to -1.341	Yes	**	0.0048	B-C				P value	<0.0001
	Col-0 down vs. kipk01 down	-0.323	-5.193 to 4.547	No	ns	>0.9999	B-D				P value summary	****
	Col-0 down vs. kipk012 up	-6.918	-12.68 to -1.159	Yes	**	0.0076	B-E				Significant diff. among means (P < 0.05)?	Yes
	Col-0 down vs. kipk012 down	-0.4048	-5.343 to 4.533	No	ns	>0.9999	B-F
	kipk01 up vs. kipk01 down	6.475	1.624 to 11.33	Yes	**	0.0019	C-D				Data summary
	kipk01 up vs. kipk012 up	-0.1204		No	ns	>0.9999	C-E				Number of treatments (columns)	6
	kipk01 up vs. kipk012 down	6.393	1.475 to 11.31	Yes	**	0.0027	C-F				Number of values (total)	294
	kipk01 down vs. kipk012 up	-6.595	-11.79 to -1.398	Yes	**	0.0039	D-E
	kipk01 down vs. kipk012 down	-0.08186		No	ns	>0.9999	D-F
	kipk012 up vs. kipk012 down	6.513	1.253 to 11.77	Yes	**	0.0053	E-F
	Test details	Mean 1	Mean 2	Mean Diff.	SE of diff.	n1	n2	t	DF
	Col-0 up vs. Col-0 down	92.81	85.1	7.712	1.597	62	41	4.828	80.05
	Col-0 up vs. kipk01 up	92.81	91.9	0.9148	1.598	62	52	0.5723	97.58
	Col-0 up vs. kipk01 down	92.81	85.42	7.389	1.364	62	43	5.419	98.36
	Col-0 up vs. kipk012 up	92.81	92.02	0.7944	1.709	62	46	0.4649	82.14
	Col-0 up vs. kipk012 down	92.81	85.51	7.307	1.393	62	50	5.246	106.6
	Col-0 down vs. kipk01 up	85.1	91.9	-6.797	1.817	41	52	3.741	89.69
	Col-0 down vs. kipk01 down	85.1	85.42	-0.323	1.614	41	43	0.2001	75.63
	Col-0 down vs. kipk012 up	85.1	92.02	-6.918	1.915	41	46	3.613	84.85
	Col-0 down vs. kipk012 down	85.1	85.51	-0.4048	1.639	41	50	0.247	80.24
	kipk01 up vs. kipk01 down	91.9	85.42	6.475	1.615	52	43	4.008	90.37
	kipk01 up vs. kipk012 up	91.9	92.02	-0.1204	1.916	52	46	0.06284	93.54
	kipk01 up vs. kipk012 down	91.9	85.51	6.393	1.64	52	50	3.898	95.83
	kipk01 down vs. kipk012 up	85.42	92.02	-6.595	1.725	43	46	3.824	78.81
	kipk01 down vs. kipk012 down	85.42	85.51	-0.08186	1.412	43	50	0.05797	90.88
	kipk012 up vs. kipk012 down	92.02	85.51	6.513	1.748	46	50	3.726	83.02
Figure 3E	Number of families	1									Table Analyzed	root gravitropism
	Number of comparisons per family	3
	Alpha	0.05									Brown-Forsythe ANOVA test
											F* (DFn, DFd)	0.8906 (2.000, 153.7)
	Dunnett's T3 multiple comparisons test	Mean Diff.	95.00% CI of diff.	Below threshold?	Summary	Adjusted P Value					P value	0.4125
	Col-0 vs. kipk01	2.947	-2.105 to 7.999	No	ns	0.4055	A-B				P value summary	ns
	Col-0 vs. kipk012	1.204	-4.132 to 6.541	No	ns	0.9277	A-C				Significant diff. among means (P < 0.05)?	No
	kipk01 vs. kipk012	-1.742	-7.414 to 3.929	No	ns	0.8393	B-C
											Welch's ANOVA test
	Test details	Mean 1	Mean 2	Mean Diff.	SE of diff.	n1	n2	t	DF		W (DFn, DFd)	0.9949 (2.000, 105.0)
	Col-0 vs. kipk01	91.94	89	2.947	2.083	49	57	1.415	103.5		P value	0.3732
	Col-0 vs. kipk012	91.94	90.74	1.204	2.199	49	55	0.5478	98.91		P value summary	ns
	kipk01 vs. kipk012	89	90.74	-1.742	2.34	57	55	0.7446	108.7		Significant diff. among means (P < 0.05)?	No
											Data summary
											Number of treatments (columns)	3
											Number of values (total)	161
Figure 3F	Table Analyzed
	Column B	kipk01 1h	kipk01 22h
	vs.	vs.	vs.
	Column A	Col-0 1h	Col-0 22h
	Unpaired t test with Welch's correction
	P value	0.6385	0.5813
	P value summary	ns	ns
	Significantly different (P < 0.05)?	No	No
	One- or two-tailed P value?	Two-tailed	Two-tailed
	Welch-corrected t, df	t=0.4769, df=20.65	t=0.5576, df=29.74
	How big is the difference?
	Mean of column A	65.37	72.31
	Mean of column B	69.56	73.49
	Difference between means (B - A) ± SEM	4.198 ± 8.804	1.180 ± 2.116
	95% confidence interval	-14.13 to 22.52	-3.144 to 5.504
	R squared (eta squared)	0.01089	0.01034
	F test to compare variances
	F, DFn, Dfd	1.080, 10, 11	1.335, 15, 20
	P value	0.8948	0.5384
	P value summary	ns	ns
	Significantly different (P < 0.05)?	No	No
	Data analyzed
	Sample size, column A	12	16
	Sample size, column B	11	21

## Sheet: Figure 4
Supplementary Table S3: Results from statistical analyses.
Figure 4A	Number of families	1									Table Analyzed	Data 2
	Number of comparisons per family	6									Data sets analyzed	A-D
	Alpha	0.05
											ANOVA summary
	Tukey's multiple comparisons test	Mean Diff.	95.00% CI of diff.	Below threshold?	Summary	Adjusted P Value					F	50.27
	Col-0 vs. kipk01	0.415	0.2720 to 0.5580	Yes	****	<0.0001	A-B				P value	<0.0001
	Col-0 vs. d6pk012	0.6977	0.5226 to 0.8728	Yes	****	<0.0001	A-C				P value summary	****
	Col-0 vs. pin347	0.5031	0.3096 to 0.6967	Yes	****	<0.0001	A-D				Significant diff. among means (P < 0.05)?	Yes
	kipk01 vs. d6pk012	0.2827	0.1076 to 0.4578	Yes	**	0.0012	B-C				R squared	0.8881
	kipk01 vs. pin347	0.08815	-0.1054 to 0.2817	No	ns	0.5858	B-D
	d6pk012 vs. pin347	-0.1945	-0.4129 to 0.02387	No	ns	0.0913	C-D				Brown-Forsythe test
											F (DFn, DFd)	2.969 (3, 19)
	Test details	Mean 1	Mean 2	Mean Diff.	SE of diff.	n1	n2	q	DF		P value	0.0579
	Col-0 vs. kipk01	1	0.585	0.415	0.05085	8	8	11.54	19		P value summary	ns
	Col-0 vs. d6pk012	1	0.3023	0.6977	0.06227	8	4	15.84	19		Are SDs significantly different (P < 0.05)?	No
	Col-0 vs. pin347	1	0.4969	0.5031	0.06885	8	3	10.34	19
	kipk01 vs. d6pk012	0.585	0.3023	0.2827	0.06227	8	4	6.42	19		ANOVA table	SS	DF	MS	F (DFn, DFd)	P value
	kipk01 vs. pin347	0.585	0.4969	0.08815	0.06885	8	3	1.811	19		Treatment (between columns)	1.56	3	0.5199	F (3, 19) = 50.27	P<0.0001
	d6pk012 vs. pin347	0.3023	0.4969	-0.1945	0.07767	4	3	3.542	19		Residual (within columns)	0.1965	19	0.01034
											Total	1.756	22
											Data summary
											Number of treatments (columns)	4
											Number of values (total)	23
Figure 4B	Number of families	1									Table Analyzed	mutant
	Number of comparisons per family	6
	Alpha	0.05									Brown-Forsythe ANOVA test
											F* (DFn, DFd)	252.8 (3.000, 124.4)
	Dunnett's T3 multiple comparisons test	Mean Diff.	95.00% CI of diff.	Below threshold?	Summary	Adjusted P Value					P value	<0.0001
	Col-0 vs. kipk01	-34.18	-46.33 to -22.02	Yes	****	<0.0001	A-B				P value summary	****
	Col-0 vs. pin347 kipk01	46.36	40.17 to 52.55	Yes	****	<0.0001	A-C				Significant diff. among means (P < 0.05)?	Yes
	Col-0 vs. pin347	44.67	38.27 to 51.07	Yes	****	<0.0001	A-D
	kipk01 vs. pin347 kipk01	80.54	69.42 to 91.65	Yes	****	<0.0001	B-C				Welch's ANOVA test
	kipk01 vs. pin347	78.85	67.62 to 90.08	Yes	****	<0.0001	B-D				W (DFn, DFd)	251.5 (3.000, 131.8)
	pin347 kipk01 vs. pin347	-1.689	-5.582 to 2.203	No	ns	0.8127	C-D				P value	<0.0001
											P value summary	****
	Test details	Mean 1	Mean 2	Mean Diff.	SE of diff.	n1	n2	t	DF		Significant diff. among means (P < 0.05)?	Yes
	Col-0 vs. kipk01	61.18	95.35	-34.18	4.539	67	73	7.529	108.2
	Col-0 vs. pin347 kipk01	61.18	14.82	46.36	2.304	67	61	20.12	90.27		Data summary
	Col-0 vs. pin347	61.18	16.51	44.67	2.387	67	49	18.72	97.61		Number of treatments (columns)	4
	kipk01 vs. pin347 kipk01	95.35	14.82	80.54	4.125	73	61	19.52	79.6		Number of values (total)	250
	kipk01 vs. pin347	95.35	16.51	78.85	4.172	73	49	18.9	82.8
	pin347 kipk01 vs. pin347	14.82	16.51	-1.689	1.451	61	49	1.164	99.29
Figure 4C	Number of families	1									Table Analyzed	Data 1
	Number of comparisons per family	6
	Alpha	0.05									Brown-Forsythe ANOVA test
											F* (DFn, DFd)	5.291 (3.000, 178.1)
	Dunnett's T3 multiple comparisons test	Mean Diff.	95.00% CI of diff.	Below threshold?	Summary	Adjusted P Value					P value	0.0016
	Col-0 vs. kipk01	0.02543	-0.04719 to 0.09806	No	ns	0.9217	A-B				P value summary	**
	Col-0 vs. pin347	0.1222	0.02161 to 0.2228	Yes	**	0.0092	A-C				Significant diff. among means (P < 0.05)?	Yes
	Col-0 vs. kipk01 pin347	0.05495	-0.02402 to 0.1339	No	ns	0.3295	A-D
	kipk01 vs. pin347	0.09676	0.006420 to 0.1871	Yes	*	0.0296	B-C				Welch's ANOVA test
	kipk01 vs. kipk01 pin347	0.02952	-0.03528 to 0.09432	No	ns	0.7793	B-D				W (DFn, DFd)	4.037 (3.000, 120.7)
	pin347 vs. kipk01 pin347	-0.06724	-0.1626 to 0.02812	No	ns	0.311	C-D				P value	0.0089
											P value summary	**
	Test details	Mean 1	Mean 2	Mean Diff.	SE of diff.	n1	n2	t	DF		Significant diff. among means (P < 0.05)?	Yes
	Col-0 vs. kipk01	1.267	1.242	0.02543	0.0271	60	60	0.9386	102.6
	Col-0 vs. pin347	1.267	1.145	0.1222	0.03747	60	50	3.261	95.11		Data summary
	Col-0 vs. kipk01 pin347	1.267	1.212	0.05495	0.02953	60	63	1.861	116.6		Number of treatments (columns)	4
	kipk01 vs. pin347	1.242	1.145	0.09676	0.03345	60	50	2.893	72.89		Number of values (total)	233
	kipk01 vs. kipk01 pin347	1.242	1.212	0.02952	0.02423	60	63	1.218	115.9
	pin347 vs. kipk01 pin347	1.145	1.212	-0.06724	0.03545	50	63	1.897	85.64
Figure 4D	Table Analyzed	NPA Treatment	NPA Treatment	NPA Treatment	NPA Treatment	NPA Treatment	NPA Treatment
	column B	kipk01 0	pin3-3 0	kipk01 0.5	pin3-3 0.5	kipk01 5	pin3-3 5
		vs.	vs.	vs.	vs.	vs.	vs.
	column A	Col-0 0	Col-0 0	Col-0 0.5	Col-0 0.5	Col-0 5	Col-0 5
	Unpaired t test with Welch's correction
	P value	<0.0001	<0.0001	0.2055	0.0022	0.172	0.3228
	P value summary	***	***	ns	**	ns	ns
	Significantly different (P < 0.05)?	Yes	Yes	No	Yes	No	No
	One- or two-tailed P value?	Two-tailed	Two-tailed	Two-tailed	Two-tailed	Two-tailed	Two-tailed
	Welch-corrected t, df	t=4.410, df=93.24	t=5.262, df=116.0	t=1.274, df=106.3	t=3.134, df=116.0	t=1.375, df=108.1	t=0.9935, df=100.7
	How big is the difference?
	Mean of column B	64.44	64.44	35.49	35.49	16	16
	Mean of column A	81.33	50.81	39.13	27.84	19.61	14.04
	Difference between means (E - B) ± SEM	16.89 ± 3.829	-13.64 ± 2.591	3.639 ± 2.857	-7.652 ± 2.441	3.609 ± 2.625	-1.966 ± 1.979
	95% confidence interval	9.283 to 24.49	-18.77 to -8.504	-2.025 to 9.303	-12.49 to -2.816	-1.594 to 8.813	-5.892 to 1.960
	R squared (eta squared)	0.1726	0.1927	0.01503	0.07808	0.01719	0.009707
	F test to compare variances
	F, DFn, Dfd	2.921, 58, 59	1.244, 59, 58	1.738, 57, 58	1.021, 58, 58	1.394, 55, 59	2.435, 59, 58
	P value	<0.0001	0.4075	0.038	0.9386	0.2107	0.0009
	P value summary	****	ns	*	ns	ns	***
	Significantly different (P < 0.05)?	Yes	No	Yes	No	No	Yes
	Data analyzed
	Sample size, column B	60	60	59	59	60	60
	Sample size, column E	59	59	58	59	56	59
Figure 4E											Table Analyzed	Data 1
	Number of families	1
	Number of comparisons per family	3									Brown-Forsythe ANOVA test
	Alpha	0.05									F* (DFn, DFd)	7.082 (2.000, 11.39)
											P value	0.01
	Dunnett's T3 multiple comparisons test	Mean Diff.	95.00% CI of diff.	Below threshold?	Summary	Adjusted P Value					P value summary	*
	Col-0 vs. kipk01	0.458	0.1751 to 0.7408	Yes	**	0.0021	A-B				Significant diff. among means (P < 0.05)?	Yes
	Col-0 vs. abcb19	-0.1828	-0.7630 to 0.3973	No	ns	0.757	A-C
	kipk01 vs. abcb19	-0.6408	-1.214 to -0.06796	Yes	*	0.0291	B-C				Welch's ANOVA test
											W (DFn, DFd)	11.94 (2.000, 12.74)
	Test details	Mean 1	Mean 2	Mean Diff.	SE of diff.	n1	n2	t	DF		P value	0.0012
	Col-0 vs. kipk01	1	0.542	0.458	0.1041	8	8	4.398	13.21		P value summary	**
	Col-0 vs. abcb19	1	1.183	-0.1828	0.2051	8	8	0.8914	9.579		Significant diff. among means (P < 0.05)?	Yes
	kipk01 vs. abcb19	0.542	1.183	-0.6408	0.1985	8	8	3.228	8.603
											Data summary
											Number of treatments (columns)	3
											Number of values (total)	24
Figure 4F	Table Analyzed	NPA Treatment	NPA Treatment	NPA Treatment	NPA Treatment	NPA Treatment	NPA Treatment
	column B	kipk01 0	abcb19 0	kipk01 0.5	abcb19 0.5	kipk01 5	abcb19 5
		vs.	vs.	vs.	vs.	vs.	vs.
	Mean of column A	Col-0 0	Col-0 0	Col-0 0.5	Col-0 0.5	Col-0 5	Col-0 5
	Unpaired t test with Welch's correction
	P value	0.0002	<0.0001	0.511	<0.0001	0.6755	<0.0001
	P value summary	***	****	ns	****	ns	****
	Significantly different (P < 0.05)?	Yes	Yes	No	Yes	No	Yes
	One- or two-tailed P value?	Two-tailed	Two-tailed	Two-tailed	Two-tailed	Two-tailed	Two-tailed
	Welch-corrected t, df	t=3.854, df=77.76	t=4.704, df=82.55	t=0.6598, df=92.30	t=5.642, df=63.96	t=0.4201, df=79.15	t=4.603, df=39.31
	How big is the difference?
	Mean of column A	55.17	55.17	34.13	34.13	10.98	10.98
	Mean of column B	78.44	81.62	31.53	62.58	11.47	27.44
	Difference between means (D - A) ± SEM	23.27 ± 6.037	26.45 ± 5.622	-2.599 ± 3.939	28.45 ± 5.043	0.4872 ± 1.160	16.46 ± 3.576
	95% confidence interval	11.25 to 35.29	15.27 to 37.63	-10.42 to 5.223	18.38 to 38.53	-1.821 to 2.795	9.229 to 23.69
	R squared (eta squared)	0.1604	0.2114	0.004695	0.3323	0.002225	0.3502
	F test to compare variances
	F, DFn, Dfd	2.650, 47, 48	2.169, 47, 48	1.141, 46, 47	2.019, 37, 47	1.231, 40, 40	14.26, 35, 40
	P value	0.001	0.0086	0.6531	0.0234	0.5135	<0.0001
	P value summary	**	**	ns	*	ns	****
	Significantly different (P < 0.05)?	Yes	Yes	No	Yes	No	Yes
	Data analyzed
	Sample size, column A	49	49	48	48	41	41
	Sample size, column D	48	48	47	38	41	36
Figure 4G	Number of families	1									Table Analyzed	IAA with limited mutants
	Number of comparisons per family	15
	Alpha	0.05									Brown-Forsythe ANOVA test
											F* (DFn, DFd)	10.22 (5.000, 4.977)
	Dunnett's T3 multiple comparisons test	Mean Diff.	95.00% CI of diff.	Below threshold?	Summary	Adjusted P Value					P value	0.0118
	Col-0 vs. kipk01	-6.267	-25.87 to 13.34	No	ns	0.3798	A-B				P value summary	*
	Col-0 vs. kipk012	-1.437	-26.40 to 23.53	No	ns	>0.9999	A-C				Significant diff. among means (P < 0.05)?	Yes
	Col-0 vs. d6pk012	9.69	-5.024 to 24.40	No	ns	0.1483	A-D
	Col-0 vs. pin347	7.153	-6.602 to 20.91	No	ns	0.2556	A-E				Welch's ANOVA test
	Col-0 vs. pgp19	2.353	-10.58 to 15.28	No	ns	0.9835	A-F				W (DFn, DFd)	46.82 (5.000, 5.286)
	kipk01 vs. kipk012	4.83	-27.11 to 36.77	No	ns	0.8411	B-C				P value	0.0002
	kipk01 vs. d6pk012	15.96	8.387 to 23.53	Yes	**	0.0059	B-D				P value summary	***
	kipk01 vs. pin347	13.42	7.940 to 18.90	Yes	**	0.0038	B-E				Significant diff. among means (P < 0.05)?	Yes
	kipk01 vs. pgp19	8.62	-5.149 to 22.39	No	ns	0.1216	B-F
	kipk012 vs. d6pk012	11.13	-22.22 to 44.47	No	ns	0.3561	C-D				Data summary
	kipk012 vs. pin347	8.59	-23.84 to 41.02	No	ns	0.4934	C-E				Number of treatments (columns)	6
	kipk012 vs. pgp19	3.79	-19.33 to 26.91	No	ns	0.9641	C-F				Number of values (total)	18
	d6pk012 vs. pin347	-2.537	-11.00 to 5.930	No	ns	0.6553	D-E
	d6pk012 vs. pgp19	-7.337	-16.67 to 1.998	No	ns	0.1095	D-F
	pin347 vs. pgp19	-4.8	-14.83 to 5.231	No	ns	0.3044	E-F
	Test details	Mean 1	Mean 2	Mean Diff.	SE of diff.	n1	n2	t	DF
	Col-0 vs. kipk01	34.93	41.2	-6.267	2.113	3	3	2.966	2.187
	Col-0 vs. kipk012	34.93	36.37	-1.437	3.989	3	3	0.3602	3.291
	Col-0 vs. d6pk012	34.93	25.24	9.69	2.351	3	3	4.122	3.09
	Col-0 vs. pin347	34.93	27.78	7.153	2.198	3	3	3.255	2.523
	Col-0 vs. pgp19	34.93	32.58	2.353	2.503	3	3	0.9402	3.539
	kipk01 vs. kipk012	41.2	36.37	4.83	3.442	3	3	1.403	2.069
	kipk01 vs. d6pk012	41.2	25.24	15.96	1.21	3	3	13.19	2.617
	kipk01 vs. pin347	41.2	27.78	13.42	0.8755	3	3	15.33	3.253
	kipk01 vs. pgp19	41.2	32.58	8.62	1.484	3	3	5.81	2.395
	kipk012 vs. d6pk012	36.37	25.24	11.13	3.593	3	3	3.097	2.429
	kipk012 vs. pin347	36.37	27.78	8.59	3.495	3	3	2.458	2.194
	kipk012 vs. pgp19	36.37	32.58	3.79	3.695	3	3	1.026	2.668
	d6pk012 vs. pin347	25.24	27.78	-2.537	1.353	3	3	1.875	3.494
	d6pk012 vs. pgp19	25.24	32.58	-7.337	1.807	3	3	4.06	3.805
	pin347 vs. pgp19	27.78	32.58	-4.8	1.603	3	3	2.995	3.049

## Sheet: Figure 5
Supplementary Table S3: Results from statistical analyses.
Figure 5B											Table Analyzed	gravitropic response
	Number of families	1
	Number of comparisons per family	6									Brown-Forsythe ANOVA test
	Alpha	0.05									F* (DFn, DFd)	25.96 (3.000, 120.2)
											P value	<0.0001
	Dunnett's T3 multiple comparisons test	Mean Diff.	95.00% CI of diff.	Below threshold?	Summary	Adjusted P Value					P value summary	****
	Col-0 vs. kipk01	-25.35	-38.05 to -12.66	Yes	****	<0.0001	A-B				Significant diff. among means (P < 0.05)?	Yes
	Col-0 vs. pSCR::eGFP:KIPK #8.6	-6.379	-15.46 to 2.699	No	ns	0.3119	A-C
	Col-0 vs. pSCR::mCitrine:KIPK #4.1	13.76	2.181 to 25.34	Yes	*	0.0119	A-D				Welch's ANOVA test
	kipk01 vs. pSCR::eGFP:KIPK #8.6	18.97	6.153 to 31.79	Yes	***	0.001	B-C				W (DFn, DFd)	18.36 (3.000, 78.57)
	kipk01 vs. pSCR::mCitrine:KIPK #4.1	39.11	24.51 to 53.72	Yes	****	<0.0001	B-D				P value	<0.0001
	pSCR::eGFP:KIPK #8.6 vs. pSCR::mCitrine:KIPK #4.1	20.14	8.420 to 31.86	Yes	****	<0.0001	C-D				P value summary	****
											Significant diff. among means (P < 0.05)?	Yes
	Test details	Mean 1	Mean 2	Mean Diff.	SE of diff.	n1	n2	t	DF
	Col-0 vs. kipk01	71.59	96.95	-25.35	4.661	31	36	5.439	54.9		Data summary
	Col-0 vs. pSCR::eGFP:KIPK #8.6	71.59	77.97	-6.379	3.36	31	44	1.898	71.72		Number of treatments (columns)	4
	Col-0 vs. pSCR::mCitrine:KIPK #4.1	71.59	57.83	13.76	4.27	31	39	3.223	62.58		Number of values (total)	150
	kipk01 vs. pSCR::eGFP:KIPK #8.6	96.95	77.97	18.97	4.717	36	44	4.022	58.65
	kipk01 vs. pSCR::mCitrine:KIPK #4.1	96.95	57.83	39.11	5.403	36	39	7.239	71.16
	pSCR::eGFP:KIPK #8.6 vs. pSCR::mCitrine:KIPK #4.1	77.97	57.83	20.14	4.332	44	39	4.65	68.23
Figure 5C	Number of families	1									Table Analyzed	auxin transport in hypocotyls
	Number of comparisons per family	6
	Alpha	0.05									Brown-Forsythe ANOVA test
											F* (DFn, DFd)	5.413 (3.000, 46.08)
	Dunnett's T3 multiple comparisons test	Mean Diff.	95.00% CI of diff.	Below threshold?	Summary	Adjusted P Value					P value	0.0028
	Col-0 vs. kipk01	0.402	0.2123 to 0.5917	Yes	****	<0.0001	A-B				P value summary	**
	Col-0 vs. pSCR::eGFP:KIPK #8.6	0.07787	-0.3419 to 0.4976	No	ns	0.9949	A-C				Significant diff. among means (P < 0.05)?	Yes
	Col-0 vs. pSCR::mCitrine:KIPK #4.1	-0.1005	-0.4560 to 0.2550	No	ns	0.9605	A-D
	kipk01 vs. pSCR::eGFP:KIPK #8.6	-0.3241	-0.7298 to 0.08151	No	ns	0.1651	B-C				Welch's ANOVA test
	kipk01 vs. pSCR::mCitrine:KIPK #4.1	-0.5025	-0.8412 to -0.1638	Yes	**	0.0018	B-D				W (DFn, DFd)	15.31 (3.000, 37.74)
	pSCR::eGFP:KIPK #8.6 vs. pSCR::mCitrine:KIPK #4.1	-0.1784	-0.6684 to 0.3116	No	ns	0.8891	C-D				P value	<0.0001
											P value summary	****
	Test details	Mean 1	Mean 2	Mean Diff.	SE of diff.	n1	n2	t	DF		Significant diff. among means (P < 0.05)?	Yes
	Col-0 vs. kipk01	1	0.598	0.402	0.0679	20	20	5.92	32.49
	Col-0 vs. pSCR::eGFP:KIPK #8.6	1	0.9221	0.07787	0.1473	20	19	0.5288	24.2		Data summary
	Col-0 vs. pSCR::mCitrine:KIPK #4.1	1	1.101	-0.1005	0.1262	20	20	0.7968	28.16		Number of treatments (columns)	4
	kipk01 vs. pSCR::eGFP:KIPK #8.6	0.598	0.9221	-0.3241	0.1407	20	19	2.304	20.64		Number of values (total)	79
	kipk01 vs. pSCR::mCitrine:KIPK #4.1	0.598	1.101	-0.5025	0.1184	20	20	4.245	23.03
	pSCR::eGFP:KIPK #8.6 vs. pSCR::mCitrine:KIPK #4.1	0.9221	1.101	-0.1784	0.1763	19	20	1.012	35.4

## Sheet: Figure 7
Supplementary Table S3: Results from statistical analyses.
Figure 7B
	Table Analyzed	surface	buried
	Column B	kipk01	kipk01
	vs.	vs.	vs.
	Column A	Col-0	Col-0
	Unpaired t test with Welch's correction
	P value	0.0705	0.007
	P value summary	ns	*
	Significantly different (P < 0.05)?	No	Yes
	One- or two-tailed P value?	Two-tailed	Two-tailed
	Welch-corrected t, df	t=2.449, df=4.000	t=3.776, df=6.956
	How big is the difference?
	Mean of column A	100	75.5
	Mean of column B	98.5	53
	Difference between means (B - A) ± SEM	-1.500 ± 0.6124	-22.50 ± 5.958
	95% confidence interval	-3.200 to 0.2002	-36.61 to -8.393
	R squared (eta squared)	0.6	0.6721
	F test to compare variances
	F, DFn, Dfd	Infinity, 4, 4	2.264, 4, 4
	P value	<0.0001	0.4481
	P value summary	****	ns
	Significantly different (P < 0.05)?	Yes	No
	Data analyzed
	Sample size, column A	5	5
	Sample size, column B	5	5
Figure 7D
	Table Analyzed	out	in
	Column D	kipk01	kipk01
	vs.	vs.	vs.
	Column C	Col-0	Col-0
	Unpaired t test with Welch's correction
	P value	<0.0001	<0.0001
	P value summary	**	**
	Significantly different (P < 0.05)?	Yes	Yes
	One- or two-tailed P value?	Two-tailed	Two-tailed
	Welch-corrected t, df	t=4.985, df=75.14	t=5.098, df=39.06
	How big is the difference?
	Mean of column C	0.9409	0.8845
	Mean of column D	0.8708	0.6908
	Difference between means (D - C) ± SEM	-0.07011 ± 0.01406	-0.1936 ± 0.03798
	95% confidence interval	-0.09812 to -0.04209	-0.2704 to -0.1168
	R squared (eta squared)	0.2485	0.3995
	F test to compare variances
	F, DFn, Dfd	3.654, 54, 76	6.001, 27, 15
	P value	<0.0001	0.0007
	P value summary	****	***
	Significantly different (P < 0.05)?	Yes	Yes
	Data analyzed
	Sample size, column C	77	16
	Sample size, column D	55	28

## Sheet: Figure S4
Supplementary Table S3: Results from statistical analyses.
Figure S4E
	Number of families	1									Table Analyzed	Data 1
	Number of comparisons per family	10
	Alpha	0.05									Brown-Forsythe ANOVA test
											F* (DFn, DFd)	9.303 (4.000, 184.5)
	Dunnett's T3 multiple comparisons test	Mean Diff.	95.00% CI of diff.	Below threshold?	Summary	Adjusted P Value					P value	<0.0001
	Col-0 vs. kipk01	-13.47	-21.82 to -5.130	Yes	***	0.0001	A-B				P value summary	****
	Col-0 vs. 12RKA no.2.6	-1.337	-9.841 to 7.166	No	ns	>0.9999	A-C				Significant diff. among means (P < 0.05)?	Yes
	Col-0 vs. 12RKA no.5.1	2.579	-6.412 to 11.57	No	ns	0.9944	A-D
	Col-0 vs. 12RKA no.7.8	-9.145	-20.05 to 1.759	No	ns	0.157	A-E				Welch's ANOVA test
	kipk01 vs. 12RKA no.2.6	12.14	3.374 to 20.90	Yes	**	0.0014	B-C				W (DFn, DFd)	8.649 (4.000, 93.08)
	kipk01 vs. 12RKA no.5.1	16.05	6.820 to 25.29	Yes	****	<0.0001	B-D				P value	<0.0001
	kipk01 vs. 12RKA no.7.8	4.328	-6.762 to 15.42	No	ns	0.939	B-E				P value summary	****
	12RKA no.2.6 vs. 12RKA no.5.1	3.917	-5.457 to 13.29	No	ns	0.924	C-D				Significant diff. among means (P < 0.05)?	Yes
	12RKA no.2.6 vs. 12RKA no.7.8	-7.808	-19.01 to 3.389	No	ns	0.3633	C-E
	12RKA no.5.1 vs. 12RKA no.7.8	-11.72	-23.26 to -0.1846	Yes	*	0.0442	D-E				Data summary
											Number of treatments (columns)	5
	Test details	Mean 1	Mean 2	Mean Diff.	SE of diff.	n1	n2	t	DF		Number of values (total)	218
	Col-0 vs. kipk01	64.09	77.57	-13.47	2.919	49	54	4.617	101
	Col-0 vs. 12RKA no.2.6	64.09	65.43	-1.337	2.965	49	43	0.451	87.67
	Col-0 vs. 12RKA no.5.1	64.09	61.52	2.579	3.138	49	48	0.822	91.24
	Col-0 vs. 12RKA no.7.8	64.09	73.24	-9.145	3.703	49	24	2.469	42.23
	kipk01 vs. 12RKA no.2.6	77.57	65.43	12.14	3.06	54	43	3.967	93.01
	kipk01 vs. 12RKA no.5.1	77.57	61.52	16.05	3.227	54	48	4.975	96.59
	kipk01 vs. 12RKA no.7.8	77.57	73.24	4.328	3.779	54	24	1.145	45.19
	12RKA no.2.6 vs. 12RKA no.5.1	65.43	61.52	3.917	3.269	43	48	1.198	88.84
	12RKA no.2.6 vs. 12RKA no.7.8	65.43	73.24	-7.808	3.816	43	24	2.046	45.31
	12RKA no.5.1 vs. 12RKA no.7.8	61.52	73.24	-11.72	3.951	48	24	2.968	50.16

## Sheet: Figure S6
Supplementary Table S3: Results from statistical analyses.
Figure S6
	Table Analyzed	0h	2h	4h	6h	8h	10	12h	24h
	Column A	kipk01	kipk01	kipk01	kipk01	kipk01	kipk01	kipk01	kipk01
	vs.	vs.	vs.	vs.	vs.	vs.	vs.	vs.	vs.
	Column B	wild type	wild type	wild type	wild type	wild type	wild type	wild type	wild type
	Unpaired t test with Welch's correction
	P value	0.011	0.8052	0.9794	0.2882	0.8576	0.0082	<0.0001	<0.0001
	P value summary	ns	ns	ns	ns	ns	**	****	****
	Significantly different (P < 0.01)?	No	No	No	No	No	Yes	Yes	Yes
	One- or two-tailed P value?	Two-tailed	Two-tailed	Two-tailed	Two-tailed	Two-tailed	Two-tailed	Two-tailed	Two-tailed
	Welch-corrected t, df	t=2.581, df=125.1	t=0.2473, df=107.1	t=0.02586, df=96.32	t=1.068, df=96.92	t=0.1799, df=86.44	t=2.688, df=116.7	t=4.789, df=100.8	t=5.577, df=104.6
	How big is the difference?
	Mean of column B	3.583	13.99	32.89	42.94	54.02	64.16	66.17	78.07
	Mean of column A	4.745	13.7	32.83	45.8	54.52	71.82	80.39	96.01
	Difference between means (K - B) ± SEM	1.162 ± 0.4503	-0.2890 ± 1.169	-0.06037 ± 2.334	2.863 ± 2.681	0.5012 ± 2.785	7.660 ± 2.850	14.22 ± 2.968	17.94 ± 3.217
	95% confidence interval	-0.01572 to 2.340	-2.606 to 2.028	-6.195 to 6.074	-4.181 to 9.908	-6.835 to 7.837	0.1974 to 15.12	6.422 to 22.01	9.502 to 26.38
	R squared (eta squared)	0.05056	0.0005703	6.944e-06	0.01163	0.0003744	0.0583	0.1854	0.2291
	F test to compare variances
	F, DFn, Dfd	1.268, 62, 79	1.996, 62, 80	2.308, 59, 78	2.943, 64, 83	3.915, 62, 80	2.067, 67, 79	2.608, 64, 83	2.332, 64, 83
	P value	0.318	0.0037	0.0006	<0.0001	<0.0001	0.002	<0.0001	0.0003
	P value summary	ns	**	***	****	****	**	****	***
	Significantly different (P < 0.05)?	No	Yes	Yes	Yes	Yes	Yes	Yes	Yes
	Data analyzed
	Sample size, column B	80	81	79	84	81	80	84	84
	Sample size, column A	63	63	60	65	63	68	65	65

## Sheet: Figure S7
Supplementary Table S3: Results from statistical analyses.
Figure S7D
	Table Analyzed	Data 1
	Column B	kipk01
	vs.	vs.
	Column A	Col-0
	Unpaired t test with Welch's correction
	P value	<0.0001
	P value summary	****
	Significantly different (P < 0.05)?	Yes
	One- or two-tailed P value?	Two-tailed
	Welch-corrected t, df	t=11.41, df=34.69
	How big is the difference?
	Mean of column A	1
	Mean of column B	0.3333
	Difference between means (B - A) ± SEM	-0.6667 ± 0.05844
	95% confidence interval	-0.7853 to -0.5480
	R squared (eta squared)	0.7895
	F test to compare variances
	F, DFn, Dfd	1.877, 19, 20
	P value	0.1712
	P value summary	ns
	Significantly different (P < 0.05)?	No
	Data analyzed
	Sample size, column A	20
	Sample size, column B	20

## Sheet: Figure S8
Supplementary Table S3: Results from statistical analyses.
Figure S8B
	Table Analyzed	0h	4h	12h
	Column B	upper	upper	upper
	vs.	vs.	vs.	vs.
	Column A	lower	lower	lower
	Unpaired t test
	P value	0.2639, student's t test	0.9982 Welch's t test	0.7863, student's t test
	P value summary	ns	ns	ns
	Significantly different (P < 0.05)?	No	No	No
	One- or two-tailed P value?	Two-tailed	Two-tailed	Two-tailed
	t, df	t=1.130, df=48	t=0.002290, df=90.75	t=0.2723, df=67
	How big is the difference?
	Mean of column A	1.093	1.032	1.221
	Mean of column B	1.289	1.032	1.181
	Difference between means (B - A) ± SEM	0.1968 ± 0.1741	0.0001814 ± 0.07924	-0.03959 ± 0.1454
	95% confidence interval	-0.1532 to 0.5467	-0.1572 to 0.1576	-0.3298 to 0.2506
	R squared (eta squared)	0.02593	5.777e-08	0.001105
	F test to compare variances
	F, DFn, Dfd	1.496, 24, 24	1.944, 50, 47	1.545, 35, 32
	P value	0.3308	0.0232	0.2171
	P value summary	ns	*	ns
	Significantly different (P < 0.05)?	No	Yes	No
	Data analyzed
	Sample size, column A	25	48	36
	Sample size, column B	25	51	33

## Sheet: Figure S9
Supplementary Table S3: Results from statistical analyses.
Figure 9B
	Table Analyzed	col-0 and zwi
	Column B	zwi
	vs.	vs.
	Column A	Col-0
	Unpaired t test with Welch's correction
	P value	0.2252
	P value summary	ns
	Significantly different (P < 0.05)?	No
	One- or two-tailed P value?	Two-tailed
	Welch-corrected t, df	t=1.217, df=169.7
	How big is the difference?
	Mean of column A	62.93
	Mean of column B	60.77
	Difference between means (B - A) ± SEM	-2.158 ± 1.773
	95% confidence interval	-5.659 to 1.342
	R squared (eta squared)	0.008653
	F test to compare variances
	F, DFn, Dfd	1.654, 106, 69
	P value	0.0259
	P value summary	*
	Significantly different (P < 0.05)?	Yes
	Data analyzed
	Sample size, column A	70
	Sample size, column B	107
Figure 9D
	Table Analyzed	col-0 and perks
	Column B	perk8/9/10
	vs.	vs.
	Column A	Col-0
	Unpaired t test with Welch's correction
	P value	0.4164
	P value summary	ns
	Significantly different (P < 0.05)?	No
	One- or two-tailed P value?	Two-tailed
	Welch-corrected t, df	t=0.8185, df=58.81
	How big is the difference?
	Mean of column A	75.03
	Mean of column B	77.82
	Difference between means (B - A) ± SEM	2.781 ± 3.397
	95% confidence interval	-4.018 to 9.580
	R squared (eta squared)	0.01126
	F test to compare variances
	F, DFn, Dfd	1.365, 75, 28
	P value	0.3596
	P value summary	ns
	Significantly different (P < 0.05)?	No
	Data analyzed
	Sample size, column A	29
	Sample size, column B	76
